# Supplementary material for: Growth performance and feed utilization of African catfish Clarias gariepinus fed a commercial diet and reared in the biofloc system enhanced with probiotic
Source: F1000Res. 2017 Aug 22;6:1545. [Version 1] doi: 10.12688/f1000research.12438.1 (PMC5585874; doi:10.12688/f1000research.12438.1)
Supplement: Study results — The total length, body weight and total feed consumed by fish at every experiment [file f1000research-6-13468-s0000.tgz]

Archive with 1 entries (1 files):
- 0268b804-9820-430e-b5be-8cb7db3077c4_RAW_DATA_OK.xls
