# Supplementary material for: Growth performance and feed utilization of African catfish Clarias gariepinus fed a commercial diet and reared in the biofloc system enhanced with probiotic
Source: F1000Res. 2017 Aug 22;6:1545. [Version 1] doi: 10.12688/f1000research.12438.1 (PMC5585874; doi:10.12688/f1000research.12438.1)
Supplement: Study results — The total length, body weight and total feed consumed by fish at every experiment [file f1000research-6-13468-s0000.tgz › 0268b804-9820-430e-b5be-8cb7db3077c4_RAW_DATA_OK.xls]

## Sheet: Growth
Raw data of the weight gain, total length and feed
EXPERIMENT	INITIAL WEIGHT (g)	WEIGHT AT THE END OF EXP. (g)	TOTAL FISH AT START OF EXPERIMENT	TOTAL FISH AT THE END OF EXPERIMENT	TOTAL WEIGHT GAIN (g)	TOTAL GIVEN FEED (g)	SPECIFIC GROWTH RATE (% DAY-1)	SURVIVAL RATE (%)	TOTAL WEIGHT OF DEAD FISH (g)	FCR	FEED EFF. (%)
A1	1050	120625	1000	965	123.95	111000	7.96587	96.5	1000	0.920589	108.626
A2	1150	121412	1000	956	125.85	109500	7.84071	95.6	450	0.907118	110.239
A3	1120	122808	1000	952	127.88	112000	7.91081	95.2	5670	0.879411	113.712
AVERAGE	1106.67	121615	1000	957.667	125.893	110833	7.9058	95.7667	2373.33	0.902372	110.859
B1	1040	68000	1000	850	78.96	75900	7.23801	85	6000	1.0403	96.1265
B2	1170	59696	1000	656	89.83	74700	7.25643	65.6	4400	1.18711	84.2383
B3	1080	66839	1000	751	87.92	79900	7.35279	75.1	1470	1.18848	84.1414
AVERAGE	1096.67	64845	1000	752.333	85.57	76833.3	7.28241	75.2333	3956.67	1.13863	88.1687
C1	1230	86632	1000	952	89.77	94000	7.17308	95.2	1300	1.08417	92.2362
C2	1090	64500	1000	860	73.91	75800	7.05218	86	840	1.17977	84.7625
C3	1110	111480	1000	929	118.89	115400	7.80522	92.9	360	1.04217	95.9532
AVERAGE	1143.33	87537.3	1000	913.667	94.19	95066.7	7.34349	91.3667	833.333	1.10204	90.984

## Sheet: Water Quality
EXPERIMENT	DO (mg L-1)	pH	Temp. (oC)	NH3 (mg L-1)	NO2 (mg L-1)
A1	3.75	7.015	29.5833	0.27	0.095
A2	4.101	7.00833	29.5167	0.316667	0.0593333
A3	3.771	7.05	29.4833	0.291667	0.1235
AVERAGE	3.874	7.02444	29.5278	0.292778	0.0926111
B1	3.59111	6.925	29.6333	0.353333	0.09
B2	3.665	6.92333	29.5833	0.318333	0.0916667
B3	3.66667	6.93	29.6333	0.325	0.0518
AVERAGE	3.64093	6.92611	29.6167	0.332222	0.0778222
C1	3.54375	6.98333	29.5	0.416667	0.0945
C2	3.515	6.95833	29.6333	0.375	0.0966667
C3	3.508	6.97333	29.3667	0.441667	0.09
AVERAGE	3.52225	6.97167	29.5	0.411111	0.0937222
